# Supplementary material for: Identification of a poly-cyclopropylglycine–containing peptide via bioinformatic mapping of radical S-adenosylmethionine enzymes
Source: J Biol Chem. 2022 Mar 31;298(5):101881. doi: 10.1016/j.jbc.2022.101881 (PMC9062424; doi:10.1016/j.jbc.2022.101881)
Supplement: Supplemental Data 1 [file mmc1.zip]

Archive with 178 entries (177 files):
- Cluster Alignments/
- __MACOSX/._Cluster Alignments
- Cluster Alignments/Cluster 83.sqlite
- __MACOSX/Cluster Alignments/._Cluster 83.sqlite
- Cluster Alignments/Cluster 91.sqlite
- __MACOSX/Cluster Alignments/._Cluster 91.sqlite
- Cluster Alignments/Cluster 1a.sqlite
- __MACOSX/Cluster Alignments/._Cluster 1a.sqlite
- Cluster Alignments/Cluster 62.sqlite
- __MACOSX/Cluster Alignments/._Cluster 62.sqlite
- Cluster Alignments/Cluster 13.sqlite
- __MACOSX/Cluster Alignments/._Cluster 13.sqlite
- Cluster Alignments/Cluster 70.sqlite
- __MACOSX/Cluster Alignments/._Cluster 70.sqlite
- Cluster Alignments/Cluster 58.sqlite
- __MACOSX/Cluster Alignments/._Cluster 58.sqlite
- Cluster Alignments/Cluster 25.sqlite
- __MACOSX/Cluster Alignments/._Cluster 25.sqlite
- Cluster Alignments/Cluster 4.sqlite
- __MACOSX/Cluster Alignments/._Cluster 4.sqlite
- Cluster Alignments/Cluster 8.sqlite
- __MACOSX/Cluster Alignments/._Cluster 8.sqlite
- Cluster Alignments/Cluster 37.sqlite
- __MACOSX/Cluster Alignments/._Cluster 37.sqlite
- Cluster Alignments/Cluster 54.sqlite
- __MACOSX/Cluster Alignments/._Cluster 54.sqlite
- Cluster Alignments/Cluster 29.sqlite
- __MACOSX/Cluster Alignments/._Cluster 29.sqlite
- Cluster Alignments/Cluster 72.sqlite
- __MACOSX/Cluster Alignments/._Cluster 72.sqlite
- Cluster Alignments/Cluster 11.sqlite
- __MACOSX/Cluster Alignments/._Cluster 11.sqlite
- Cluster Alignments/Cluster 60.sqlite
- __MACOSX/Cluster Alignments/._Cluster 60.sqlite
- Cluster Alignments/Cluster 56.sqlite
- __MACOSX/Cluster Alignments/._Cluster 56.sqlite
- Cluster Alignments/Cluster 48.sqlite
- __MACOSX/Cluster Alignments/._Cluster 48.sqlite
- Cluster Alignments/Cluster 35.sqlite
- __MACOSX/Cluster Alignments/._Cluster 35.sqlite
- Cluster Alignments/Cluster 6.sqlite
- __MACOSX/Cluster Alignments/._Cluster 6.sqlite
- Cluster Alignments/Cluster 27.sqlite
- __MACOSX/Cluster Alignments/._Cluster 27.sqlite
- Cluster Alignments/Cluster 81.sqlite
- __MACOSX/Cluster Alignments/._Cluster 81.sqlite
- Cluster Alignments/Cluster 1c.sqlite
- __MACOSX/Cluster Alignments/._Cluster 1c.sqlite
- Cluster Alignments/Cluster 2.sqlite
- __MACOSX/Cluster Alignments/._Cluster 2.sqlite
- Cluster Alignments/Cluster 40.sqlite
- __MACOSX/Cluster Alignments/._Cluster 40.sqlite
- Cluster Alignments/Cluster 23.sqlite
- __MACOSX/Cluster Alignments/._Cluster 23.sqlite
- Cluster Alignments/Cluster 52.sqlite
- __MACOSX/Cluster Alignments/._Cluster 52.sqlite
- Cluster Alignments/Cluster 31.sqlite
- __MACOSX/Cluster Alignments/._Cluster 31.sqlite
- Cluster Alignments/Cluster 19.sqlite
- __MACOSX/Cluster Alignments/._Cluster 19.sqlite
- Cluster Alignments/Cluster 64.sqlite
- __MACOSX/Cluster Alignments/._Cluster 64.sqlite
- Cluster Alignments/Cluster 76.sqlite
- __MACOSX/Cluster Alignments/._Cluster 76.sqlite
- Cluster Alignments/Cluster 15.sqlite
- __MACOSX/Cluster Alignments/._Cluster 15.sqlite
- Cluster Alignments/Cluster 68.sqlite
- __MACOSX/Cluster Alignments/._Cluster 68.sqlite
- Cluster Alignments/Cluster 85.sqlite
- __MACOSX/Cluster Alignments/._Cluster 85.sqlite
- Cluster Alignments/Cluster 89.sqlite
- __MACOSX/Cluster Alignments/._Cluster 89.sqlite
- Cluster Alignments/Cluster 87.sqlite
- __MACOSX/Cluster Alignments/._Cluster 87.sqlite
- Cluster Alignments/Cluster 33.sqlite
- __MACOSX/Cluster Alignments/._Cluster 33.sqlite
- Cluster Alignments/Cluster 50.sqlite
- __MACOSX/Cluster Alignments/._Cluster 50.sqlite
- Cluster Alignments/Cluster 21.sqlite
- __MACOSX/Cluster Alignments/._Cluster 21.sqlite
- Cluster Alignments/Cluster 42.sqlite
- __MACOSX/Cluster Alignments/._Cluster 42.sqlite
- Cluster Alignments/Cluster 17.sqlite
- __MACOSX/Cluster Alignments/._Cluster 17.sqlite
- Cluster Alignments/Cluster 66.sqlite
- __MACOSX/Cluster Alignments/._Cluster 66.sqlite
- Cluster Alignments/Cluster 47.sqlite
- __MACOSX/Cluster Alignments/._Cluster 47.sqlite
- Cluster Alignments/Cluster 5.sqlite
- __MACOSX/Cluster Alignments/._Cluster 5.sqlite
- Cluster Alignments/Cluster 24.sqlite
- __MACOSX/Cluster Alignments/._Cluster 24.sqlite
- Cluster Alignments/Cluster 59.sqlite
- __MACOSX/Cluster Alignments/._Cluster 59.sqlite
- Cluster Alignments/Cluster 28.sqlite
- __MACOSX/Cluster Alignments/._Cluster 28.sqlite
- Cluster Alignments/Cluster 55.sqlite
- __MACOSX/Cluster Alignments/._Cluster 55.sqlite
- Cluster Alignments/Cluster 36.sqlite
- __MACOSX/Cluster Alignments/._Cluster 36.sqlite
- Cluster Alignments/Cluster 9.sqlite
- __MACOSX/Cluster Alignments/._Cluster 9.sqlite
- Cluster Alignments/Cluster 63.sqlite
- __MACOSX/Cluster Alignments/._Cluster 63.sqlite
- Cluster Alignments/Cluster 71.sqlite
- __MACOSX/Cluster Alignments/._Cluster 71.sqlite
- Cluster Alignments/Cluster 12.sqlite
- __MACOSX/Cluster Alignments/._Cluster 12.sqlite
- Cluster Alignments/Cluster 82.sqlite
- __MACOSX/Cluster Alignments/._Cluster 82.sqlite
- Cluster Alignments/Cluster 90.sqlite
- __MACOSX/Cluster Alignments/._Cluster 90.sqlite
- Cluster Alignments/Cluster 1b.sqlite
- __MACOSX/Cluster Alignments/._Cluster 1b.sqlite
- Cluster Alignments/Cluster 80.sqlite
- __MACOSX/Cluster Alignments/._Cluster 80.sqlite
- Cluster Alignments/Cluster 34.sqlite
- __MACOSX/Cluster Alignments/._Cluster 34.sqlite
- Cluster Alignments/Cluster 49.sqlite
- __MACOSX/Cluster Alignments/._Cluster 49.sqlite
- Cluster Alignments/Cluster 57.sqlite
- __MACOSX/Cluster Alignments/._Cluster 57.sqlite
- Cluster Alignments/Cluster 26.sqlite
- __MACOSX/Cluster Alignments/._Cluster 26.sqlite
- Cluster Alignments/Cluster 38.sqlite
- __MACOSX/Cluster Alignments/._Cluster 38.sqlite
- Cluster Alignments/Cluster 45.sqlite
- __MACOSX/Cluster Alignments/._Cluster 45.sqlite
- Cluster Alignments/Cluster 7.sqlite
- __MACOSX/Cluster Alignments/._Cluster 7.sqlite
- Cluster Alignments/Cluster 10.sqlite
- __MACOSX/Cluster Alignments/._Cluster 10.sqlite
- Cluster Alignments/Cluster 61.sqlite
- __MACOSX/Cluster Alignments/._Cluster 61.sqlite
- Cluster Alignments/Cluster 84.sqlite
- __MACOSX/Cluster Alignments/._Cluster 84.sqlite
- Cluster Alignments/Cluster 39sqlite.sqlite
- __MACOSX/Cluster Alignments/._Cluster 39sqlite.sqlite
- Cluster Alignments/Cluster 88.sqlite
- __MACOSX/Cluster Alignments/._Cluster 88.sqlite
- Cluster Alignments/Cluster 65.sqlite
- __MACOSX/Cluster Alignments/._Cluster 65.sqlite
- Cluster Alignments/Cluster 18.sqlite
- __MACOSX/Cluster Alignments/._Cluster 18.sqlite
- Cluster Alignments/Cluster 69.sqlite
- __MACOSX/Cluster Alignments/._Cluster 69.sqlite
- Cluster Alignments/Cluster 14.sqlite
- __MACOSX/Cluster Alignments/._Cluster 14.sqlite
- Cluster Alignments/Cluster 77.sqlite
- __MACOSX/Cluster Alignments/._Cluster 77.sqlite
- Cluster Alignments/Cluster 22.sqlite
- __MACOSX/Cluster Alignments/._Cluster 22.sqlite
- Cluster Alignments/Cluster 41.sqlite
- __MACOSX/Cluster Alignments/._Cluster 41.sqlite
- Cluster Alignments/Cluster 3.sqlite
- __MACOSX/Cluster Alignments/._Cluster 3.sqlite
- Cluster Alignments/Cluster 30.sqlite
- __MACOSX/Cluster Alignments/._Cluster 30.sqlite
- Cluster Alignments/Cluster 53.sqlite
- __MACOSX/Cluster Alignments/._Cluster 53.sqlite
- Cluster Alignments/Cluster 75.sqlite
- __MACOSX/Cluster Alignments/._Cluster 75.sqlite
- Cluster Alignments/Cluster 16.sqlite
- __MACOSX/Cluster Alignments/._Cluster 16.sqlite
- Cluster Alignments/Cluster 67.sqlite
- __MACOSX/Cluster Alignments/._Cluster 67.sqlite
- Cluster Alignments/Cluster 79.sqlite
- __MACOSX/Cluster Alignments/._Cluster 79.sqlite
- Cluster Alignments/Cluster 51.sqlite
- __MACOSX/Cluster Alignments/._Cluster 51.sqlite
- Cluster Alignments/Cluster 32.sqlite
- __MACOSX/Cluster Alignments/._Cluster 32.sqlite
- Cluster Alignments/Cluster 43.sqlite
- __MACOSX/Cluster Alignments/._Cluster 43.sqlite
- Cluster Alignments/Cluster 20.sqlite
- __MACOSX/Cluster Alignments/._Cluster 20.sqlite
- Cluster Alignments/Cluster 86.sqlite
- __MACOSX/Cluster Alignments/._Cluster 86.sqlite
