# Supplementary material for: Identification of a poly-cyclopropylglycine–containing peptide via bioinformatic mapping of radical S-adenosylmethionine enzymes
Source: J Biol Chem. 2022 Mar 31;298(5):101881. doi: 10.1016/j.jbc.2022.101881 (PMC9062424; doi:10.1016/j.jbc.2022.101881)
Supplement: Supplemental Data 2 [file mmc3.zip]

Archive with 1 entries (1 files):
- jbc_101881_mmc3.cys
